# Supplementary material for: Phylogenetic analysis and embryonic expression of panarthropod Dmrt genes
Source: Front Zool. 2019 Jul 2;16:23. doi: 10.1186/s12983-019-0322-0 (PMC6604209; doi:10.1186/s12983-019-0322-0)
Supplement: Supplementary file 1 — Table S1. Primer List. (XLSX 12 kb) [file 12983_2019_322_MOESM1_ESM.xlsx]

## Sheet: Sheet1
	Gene	Forward primers	Reverse primers
	EkDsx-like	GAGCACGCTCACCTAAATGC	GTCATGAGCACTAAACCCGC
		GCGCTCGTTGCAGAAATCAT	CCGCATCTGAGGGGATTGAA
	EkDmrt99B	TGATTGCGGAGAGGCAAAGA	GCTGCAGCTGCTAAACTACC
		AGAACGAAGCTCGGGAGTTG	ATCCGCGATGTTGTGGTGAA
	EkDmrt11E	AGACAAAGAGTGATGGCGGC	AAATCTCTGGCGAAGACCGA
		TGGCGGCTCAAGTTGCATTA	GGCTGGAATTGCATAAGCCC
	EkDmrt93B	AAGGAGCTCGGAAACCGAAA	TGCCAGGAGACCTTCTGTTG
		AGAGGCACTGCCGTTTTAGA	ATGGATGCTGTGAGTGGAGTG
	PtDsx1	ATGGATATTAAGTACGTACC	CTTCCATTATTTTTTCTTCG
		CCATTGGATTATTCAACGAT	TATCAGGATCAGTTTGCGTC
	PtDsx2A/D	GAAAAGATTCCGAGAAACGC	GACTGTAAACCCTTCCCACA	f)
		CTGTGATATAACTGAAGGAC	GGCACGATGGAATTTGAGGT
	PtDsx2B	ACGCGTCTACTTCAAACCGT	GACTGTAAACCCTTCCCACA	i)
		GTGAGCGGCATGGATCTACA	GGCACGATGGAATTTGAGGT
	PtDsx2_exon1	CGTCCCCGCACACAATTAAG	CGAGCTTTTGGTCCTGCTCT	g)
		TTGAAGCCCTCCTAAGCCTG	AACCACCCTCTCTTGGGTCA
	PtDsx2_exon3	ACGCGTCTACTTCAAACCGT	GGGTACACGGCCCATAAGTT	h)
		GTGAGCGGCATGGATCTACA	AAGTTCATCCTGAGCCTGCG
	PtDmrt99B	TTGAAGGGCCACAAACGCTA	GCCGAAGAATATGGCCTCCT
		GCTACTGTCGATGGCGAGAC	ACATTGGTGCTGGTTCCCC
	PtDmrt11E	TAGACTCATCTTTGGTGTGG	TGCCGATAATAGCTTCGACA
		TTCCCGAATTTTCCTGTTCC	GAAGATGTCAAGAATAATTTCTG
	PtDmrt93B	GGAGTTCGAGGAGTTCGCC	AAATGTCCGCCTGCACTGTA
		GGAGTTCGAGGAGTTCGCC	GAGTAAGCCTGGGCATTGGT
	PtDmrt-like1	CTGCGAGGATCACGTGTGTA	TCACATAATGAGGCGGGGAG
		CGGTCACCCAAAACCAAACA	GGGGAGGGGGAGCATTTTT
	PtDmrt-like2	ATGAAGCAACGCAAGCAACC	TACGCCGTTTGTCAGCCAT
		CGCAAGCAACCATACTGTGC	TTGCCGTTTTTCTGCGACG
	GmDmrt99B	GACACCACGTGACATCGGAC	CTGACTAGGGCCAGAGGAGA
		ACACCTTCAGATGATGGCCC	GTCATCGTCACTCTCGGCTT
	GmDmrt11E	GACGTCGTCTGCTACGAACA	GGAGGAGAGTCTTTGGCGAG
		TGTCTTGTCTCAAGGGCCAC	AATGATGAACGCTGGTTGCG
	GmDmrt11E – short isoform	GACAAGCTCCAGAAGCAAGGA	TGGTATACAGGTTGCACTGAAG	c)
		ATTGACTGCTAGCCCTGTGG	TTGGATTTGCCATTGCAGCAC
	GmDmrt11E - long isoform	GACAAGCTCCAGAAGCAAGGA	ACCTGTTGTTGCCCGACATT	a)
		ATTGACTGCTAGCCCTGTGG	AGTGAAGACAACTGGGTCGC
	GmDmrt11E - long isoform	AACTCTACCAACGCCACCTG	GGAGGTGCCTAAAGCACGAT	b)
	specific sequence	CGGTCGTTGCTTCCAATGATG	GACCTGTTGTTGCCCGACAT
	GmDmrt93B	TCACCATCTGCTACCGGAGA	GGCCTTGTGAGATGGGAACA
		CTGGCTGAAAGGGCACAAAC	ACGCGTGACAACATCTCCAT
	TcDsx	CGACAGCCAAGACTTCGACT	TATGGCTCTAGGGACGATGG	d)
		CGCAACCACCGCCTCAAGAT	CCTAACAGAGTGGCAGGATG
	TcDsxF	ATAACAAGAACCAAGACCGACG	GATTTAGAATGCTCTTGTGACA	e)
		TTTCAGCAGCAATCCATCCTTC	GACACATTCTCTACTTCTTCAA
	TcDmrt99B	AAAGAGTTATGGCGGCCCAA	CGAGGTCTTATCGCTGCTGT
		ATTCTGTTCCCGACTCCTGC	TGAACCGGTGGAAGTTGGTT
	TcDmrt93B	GAGCGGCAAAGGATTATGGC	GTTTACACTGCTCACATTCGCA
		AAAACGTCAACAAGCGGCTG	ACTGCTCACATTCGCAAAATCC
	DmDmrt11E	AAGCGAGGATGAGCAAGGAC	GCGGCATCGGGTGATAAATG
		GTGTTAGGATTTGCCAGCGG	CTGCTCCTGATGAACGGGTG
	PcDmrt11E	GGCGTCGTGTCGTGCTTGAA	TGAAAGCCACGATTGTCCTC
		AAACGATACTGTAGGTGGCG	GATAAATCTTCGTCGTTCCCG
	PtDmrt-like RBD motif	CCAGGGATTTCCAAAACATT	CTAATTTGACTCACTTTGCG
		ATCCGAACGATGATTTTCTG	ATGCAGTTTGTTGAGCTTCT
